# Supplementary material for: Childhood cancer presentation and initial outcomes in Ethiopia: Findings from a recently opened pediatric oncology unit
Source: PLOS Glob Public Health. 2024 Jul 10;4(7):e0003379. doi: 10.1371/journal.pgph.0003379 (PMC11236196; doi:10.1371/journal.pgph.0003379)
Supplement: S1 Table — Outcome of children with childhood cancer presenting to JUMC, Jimma, Ethiopia by year. Number of new diagnoses per year are listed in parenthesis next to the year. (XLSX) [file pgph.0003379.s001.xlsx]

## Sheet: Sheet1
	Completed Therapy	On Therapy	Died	Abandoned	Referred
2016 (36)	0.0833333	0	0.305556	0.611111	0
2017 (104)	0.182692	0	0.240385	0.557692	0.0192308
2018 (100)	0.2	0	0.23	0.51	0.06
2019 (112)	0.294643	0	0.330357	0.303571	0.0714286
2020 (125)	0.184	0.024	0.344	0.36	0.088
2021 (138)	0.0797101	0.101449	0.333333	0.449275	0.0362319
2022 (134)	0.11194	0.253731	0.223881	0.30597	0.104478
